# Supplementary material for: Applications of the Microscale Thermophoresis Binding Assay in COVID-19 Research
Source: Viruses. 2023 Jun 25;15(7):1432. doi: 10.3390/v15071432 (PMC10386446; doi:10.3390/v15071432)
Supplement: Supplementary file 1 [file viruses-15-01432-s001.zip]

Archive with 1 entries (1 files):
- viruses-2439560-supplementary.pdf
